# Supplementary material for: Global Coffea arabica variety trials reveal genotype-by-environment interactions in resistance to coffee leaf rust (Hemileia vastatrix)
Source: Front Plant Sci. 2025 Jun 13;16:1583595. doi: 10.3389/fpls.2025.1583595 (PMC12202487; doi:10.3389/fpls.2025.1583595)
Supplement: Supplementary file 1 [file Table1.xlsx]

## Sheet: 1a.Sites
Site	Country	Continent	Partner	Latitude	Longitude	Mean Annual Temprerature ©	Annual precipitation (mm)	Altitude (masl)	Aridity Index
Buginyanya_UGA	Uganda	Africa	NaCORI	1.15163	34.2583	20.8083	1319	1481	0.7755
CCRI_IND	India	Asia	CCRI	13.3739	75.5758	21.8125	2497	995	1.5044
Chanchamayo_PER	Peru	America	Finca Mountain Villa Rica	-10.7783	-75.2431	21.0958	1728	1193	1.2738
Chicharras_MEX	Mexico	America	ECOSUR/INECOL	14.9655	-92.1524	25.8833	3795	398	2.0524
Cordoba_MEX	Mexico	America	INIFAP/INECOL	18.8598	-96.8602	22.2	1732	651	1.1579
CRI_ZWE	Zimbawe	Africa	Research and Specialist Services	-20.2492	32.89	20.7958	958	715	0.5386
FlorAmarilla_SLV	El Salvador	America	WCR	13.9172	-89.5693	21.925	1765	923	0.9839
Gahororo_RWA	Rwanda	Africa	RAB	-2.1597	30.5122	19.4917	1039	1627	0.7208
Gambung_IDN	Indonesia	Asia	Research Institute for Tea & Cinchona	-7.13722	107.506	18.1625	3114	1284	2.3451
Kateshi_ZMB	Zambia	Africa	NORTHERN COFFEE CORPORATION LIMITED	-10.0229	31.2251	20.4917	1289	1382	0.6599
Koru_KEN	Kenya	Africa	CRI	-0.116667	35.2667	20.1958	1480	1610	0.8057
LaCumplida_NIC	Nicaragua	America	NicaFrance	13.0258	-85.8825	18.5792	1781	1351	1.1186
LaVirgen_NIC	Nicaragua	America	ECOM	13.1542	-85.6433	22.0333	1916	772	1.1229
Mulungu_COD	The Democratic Republic of the Congo	Africa	INERA	2.33732	28.7861	23.8167	1794	874	1.1195
Mwito_RWA	Rwanda	Africa	RAB	-2.32151	29.1856	17.6458	1472	1732	1.1569
Mzuzu_MWI	Malawi	Africa	Lunyangwa Agriculture Research Station	-11.1833	34.05	17.7333	1122	1477	0.7336
Paksong_LAO	Laos	Asia	OLAM	15.2356	106.384	20.9292	2558	1185	1.5649
Rubona_RWA	Rwanda	Africa	RAB	-2.49612	29.7735	19.4292	1241	1659	0.8881
Ruiru_KEN	Kenya	Africa	CRI	-1.1	36.75	17.0958	1321	1931	0.903
SanAntonio_GTM	Guatemala	America	Anacafe	15.5325	-92.025	19.1667	1947	1572	1.1984
SanIgnacio_PER	Peru	America	Centrocafe	-5.11997	-79.0642	19.4417	1113	1660	0.7737
Sumatra_IDN	Indonesia	Asia	PT Indo CafCo - ICCRI	2.93734	98.5539	19.3	2095	1421	1.6867
Toraja_IDN	Indonesia	Asia	Key Coffee/ICCRI	-3.02133	120.002	20.4708	2865	1299	2.0303

## Sheet: 1b.Germplasm
Variety	Supplier country	Institution	Habit	MainGroup	Subgoup	Introgressed group
AB3	Indonesia	ICCRI	Tall	Pure arabica	Core Ethiopia	Pure arabica
Batian	Kenya	CRI	Tall	Introgressed	HdT derivative	Multiple hybrid
Catigua_MG2	Brazil	Embrapa	Dwarf	Introgressed	HdT derivative	Cavimor
Catuai_V_IAC144	Brazil	Embrapa	Dwarf	Pure arabica	Domesticated	Pure arabica
Col1	Colombia	Cenicafe	Dwarf	Introgressed	HdT derivative	Catimor
Col2	Colombia	Cenicafe	Dwarf	Introgressed	HdT derivative	Catimor
Col3	Colombia	Cenicafe	Dwarf	Introgressed	HdT derivative	Catimor
Col4	Colombia	Cenicafe	Dwarf	Introgressed	HdT derivative	Catimor
EC15	CIRAD-ECOM	CIRAD-ECOM	Dwarf	Introgressed	Hybrid	Catimor x Ethiopian
EC16	CIRAD-ECOM	CIRAD-ECOM	Dwarf	Introgressed	Hybrid	Sarchimor x Ethiopian
Geisha	Panama	F. Serracin	Tall	Pure arabica	Core Ethiopia	Pure arabica
H1Centroamericano	Promecafe	Promecafe	Dwarf	Introgressed	Hybrid	Sarchimor x Ethiopian
IPR103	Brazil	Embrapa	Dwarf	Introgressed	HdT derivative	Catucai
IPR107	Brazil	Embrapa	Dwarf	Introgressed	HdT derivative	Sarchimor
K7	Kenya	CRI	Tall	Pure arabica	Ethiopian legacy	Pure arabica
Kartila1	Indonesia	ICCRI	Dwarf	Introgressed	HdT derivative	Catimor
Lempira	Honduras	IHCAFE	Dwarf	Introgressed	HdT derivative	Catimor
Marsellesa	CIRAD-ECOM	CIRAD-ECOM	Dwarf	Introgressed	HdT derivative	Sarchimor
Mundo_Novo379_19	Brazil	Embrapa	Tall	Pure arabica	Domesticated	Pure arabica
Oro_Azteca	Mexico	INIFAP	Dwarf	Introgressed	HdT derivative	Catimor
Pacamara	El Salvador	ISIC	Dwarf	Pure arabica	Domesticated	Pure arabica
Parainema	Honduras	IHCAFE	Dwarf	Introgressed	HdT derivative	Sarchimor
Paraiso	Brazil	Embrapa	Dwarf	Introgressed	HdT derivative	Cavimor
Ruiru11	Kenya	CRI	Dwarf	Introgressed	Hybrid	Catimor x line
s.795	India	CCRI	Tall	Introgressed	liberica	Interspecific cross
S4808	India	CCRI	Dwarf	Introgressed	HdT derivative	Cavimor
SL28	Kenya	CRI	Tall	Pure arabica	Domesticated	Pure arabica
sln.5B	India	CCRI	Tall	Introgressed	Arabusta	Interspecific cross
sln.6	India	CCRI	Tall	Introgressed	Arabusta	Interspecific cross

## Sheet: 1c.Data
Site	Variety	Block	CLR_Score
Buginyanya_UGA	AB3	1	1.05
Buginyanya_UGA	AB3	2	1
Buginyanya_UGA	AB3	3	1
Buginyanya_UGA	Col3	1	1
Buginyanya_UGA	Col3	2	1.11111
Buginyanya_UGA	Col3	3	1
Buginyanya_UGA	Col4	1	1
Buginyanya_UGA	Col4	2	1
Buginyanya_UGA	Col4	3	1.05
Buginyanya_UGA	EC15	1	1
Buginyanya_UGA	EC15	2	1.05
Buginyanya_UGA	EC15	3	1
Buginyanya_UGA	EC16	1	1
Buginyanya_UGA	EC16	2	1
Buginyanya_UGA	EC16	3	1
Buginyanya_UGA	H1Centroamericano	1	1
Buginyanya_UGA	H1Centroamericano	2	1.1
Buginyanya_UGA	H1Centroamericano	3	1
Buginyanya_UGA	IPR107	1	1
Buginyanya_UGA	IPR107	2	1
Buginyanya_UGA	IPR107	3	1
Buginyanya_UGA	K7	1	1
Buginyanya_UGA	K7	2	1
Buginyanya_UGA	K7	3	1
Buginyanya_UGA	Mundo_Novo379_19	1	1.05
Buginyanya_UGA	Mundo_Novo379_19	2	1.0625
Buginyanya_UGA	Mundo_Novo379_19	3	1
Buginyanya_UGA	Pacamara	1	1
Buginyanya_UGA	Pacamara	2	1
Buginyanya_UGA	Pacamara	3	1.0625
Buginyanya_UGA	Parainema	1	1
Buginyanya_UGA	Parainema	2	1
Buginyanya_UGA	Parainema	3	1
Buginyanya_UGA	Paraiso	1	1
Buginyanya_UGA	Paraiso	2	1
Buginyanya_UGA	Paraiso	3	1
Buginyanya_UGA	S4808	1	1
Buginyanya_UGA	S4808	2	1
Buginyanya_UGA	S4808	3	1
Buginyanya_UGA	s.795	1	1
Buginyanya_UGA	s.795	2	1
Buginyanya_UGA	s.795	3	1
Buginyanya_UGA	sln.5B	1	1
Buginyanya_UGA	sln.5B	2	1
Buginyanya_UGA	sln.5B	3	1
Buginyanya_UGA	sln.6	1	1
Buginyanya_UGA	sln.6	2	1
Buginyanya_UGA	sln.6	3	1
CCRI_IND	AB3	1	3.125
CCRI_IND	AB3	2	2.6
CCRI_IND	AB3	3	2.575
CCRI_IND	Batian	1	2.775
CCRI_IND	Batian	2	2.75
CCRI_IND	Batian	3	2.55
CCRI_IND	Catigua_MG2	1	1.35
CCRI_IND	Catigua_MG2	2	1
CCRI_IND	Catigua_MG2	3	1
CCRI_IND	Catuai_V_IAC144	1	3.45
CCRI_IND	Catuai_V_IAC144	2	2.79167
CCRI_IND	Catuai_V_IAC144	3	2.81667
CCRI_IND	Col1	1	3.05
CCRI_IND	Col1	2	2.83333
CCRI_IND	Col1	3	3.05
CCRI_IND	Col2	1	3
CCRI_IND	Col2	2	2.94
CCRI_IND	Col2	3	3.12
CCRI_IND	Col3	1	3.21667
CCRI_IND	Col3	2	3.01667
CCRI_IND	Col3	3	2.91667
CCRI_IND	Col4	1	2.8
CCRI_IND	Col4	2	2.56667
CCRI_IND	Col4	3	2.83333
CCRI_IND	EC15	1	2.75
CCRI_IND	EC15	2	2.55
CCRI_IND	EC15	3	2.375
CCRI_IND	EC16	1	1.5
CCRI_IND	EC16	2	1.41667
CCRI_IND	EC16	3	1
CCRI_IND	Geisha	1	2.95
CCRI_IND	Geisha	2	2.475
CCRI_IND	Geisha	3	2.475
CCRI_IND	IPR103	1	2.81667
CCRI_IND	IPR103	2	2.88333
CCRI_IND	IPR103	3	2.96667
CCRI_IND	IPR107	1	2.75
CCRI_IND	IPR107	2	2.61667
CCRI_IND	IPR107	3	1.93333
CCRI_IND	K7	1	3.3
CCRI_IND	K7	2	3.1
CCRI_IND	K7	3	3.11667
CCRI_IND	Lempira	1	2.85
CCRI_IND	Lempira	2	2.925
CCRI_IND	Lempira	3	3.375
CCRI_IND	Marsellesa	1	1.95
CCRI_IND	Marsellesa	2	3.175
CCRI_IND	Marsellesa	3	2.075
CCRI_IND	Mundo_Novo379_19	1	3.5
CCRI_IND	Mundo_Novo379_19	2	3.3
CCRI_IND	Mundo_Novo379_19	3	3.01667
CCRI_IND	Oro_Azteca	1	3.625
CCRI_IND	Oro_Azteca	2	2.85
CCRI_IND	Oro_Azteca	3	3.35
CCRI_IND	Pacamara	1	3.95
CCRI_IND	Pacamara	2	3.925
CCRI_IND	Pacamara	3	4.025
CCRI_IND	Parainema	1	2.05
CCRI_IND	Parainema	2	2.7
CCRI_IND	Parainema	3	2.9
CCRI_IND	Paraiso	1	2.06667
CCRI_IND	Paraiso	2	2.25
CCRI_IND	Paraiso	3	2.16667
CCRI_IND	Ruiru11	1	2.63333
CCRI_IND	Ruiru11	2	2.5
CCRI_IND	Ruiru11	3	1.76667
CCRI_IND	S4808	1	2.48333
CCRI_IND	S4808	2	2.95
CCRI_IND	S4808	3	1.83333
CCRI_IND	s.795	1	2.92667
CCRI_IND	s.795	2	2.63667
CCRI_IND	s.795	3	2.59167
CCRI_IND	SL28	1	3.3
CCRI_IND	SL28	2	3.85
CCRI_IND	SL28	3	2.625
CCRI_IND	sln.5B	1	2.5
CCRI_IND	sln.5B	2	2.65714
CCRI_IND	sln.5B	3	2.08
CCRI_IND	sln.6	1	2.62167
CCRI_IND	sln.6	2	2.51
CCRI_IND	sln.6	3	1.76667
Chanchamayo_PER	Batian	1	1.6
Chanchamayo_PER	Batian	2	1.8
Chanchamayo_PER	Batian	3	1.4
Chanchamayo_PER	Catigua_MG2	1	1.2
Chanchamayo_PER	Catigua_MG2	2	1.2
Chanchamayo_PER	Catigua_MG2	3	1.4
Chanchamayo_PER	Catuai_V_IAC144	1	3.1
Chanchamayo_PER	Catuai_V_IAC144	2	3.4
Chanchamayo_PER	Catuai_V_IAC144	3	2.8
Chanchamayo_PER	Col1	1	1.75
Chanchamayo_PER	Col1	2	2
Chanchamayo_PER	Col1	3	2.5
Chanchamayo_PER	Col2	1	1.4
Chanchamayo_PER	Col2	2	1.8
Chanchamayo_PER	Col2	3	1.4
Chanchamayo_PER	Col3	1	1.33333
Chanchamayo_PER	Col3	2	2
Chanchamayo_PER	Col3	3	3
Chanchamayo_PER	Col4	1	1.33333
Chanchamayo_PER	Col4	2	2
Chanchamayo_PER	Col4	3	2.33333
Chanchamayo_PER	EC16	1	1.4
Chanchamayo_PER	EC16	2	1.4
Chanchamayo_PER	EC16	3	1.4
Chanchamayo_PER	Geisha	1	2.8
Chanchamayo_PER	Geisha	2	2.8
Chanchamayo_PER	Geisha	3	2.7
Chanchamayo_PER	H1Centroamericano	1	1.6
Chanchamayo_PER	H1Centroamericano	2	1.6
Chanchamayo_PER	H1Centroamericano	3	2
Chanchamayo_PER	IPR103	1	2.125
Chanchamayo_PER	IPR103	2	2.625
Chanchamayo_PER	IPR103	3	3
Chanchamayo_PER	IPR107	1	2.16667
Chanchamayo_PER	IPR107	2	2
Chanchamayo_PER	IPR107	3	2
Chanchamayo_PER	K7	1	2.7
Chanchamayo_PER	K7	2	3.1
Chanchamayo_PER	K7	3	3.2
Chanchamayo_PER	Lempira	1	2.5
Chanchamayo_PER	Lempira	2	3
Chanchamayo_PER	Lempira	3	2.5
Chanchamayo_PER	Marsellesa	1	2.2
Chanchamayo_PER	Marsellesa	2	3
Chanchamayo_PER	Marsellesa	3	2.2
Chanchamayo_PER	Mundo_Novo379_19	1	3.1
Chanchamayo_PER	Mundo_Novo379_19	2	3.4
Chanchamayo_PER	Mundo_Novo379_19	3	3.2
Chanchamayo_PER	Oro_Azteca	1	3.25
Chanchamayo_PER	Oro_Azteca	2	3.5
Chanchamayo_PER	Oro_Azteca	3	3
Chanchamayo_PER	Pacamara	1	3.55556
Chanchamayo_PER	Pacamara	2	3.66667
Chanchamayo_PER	Pacamara	3	3.77778
Chanchamayo_PER	Parainema	1	1.5
Chanchamayo_PER	Parainema	2	1.5
Chanchamayo_PER	Parainema	3	1.75
Chanchamayo_PER	Paraiso	1	1.2
Chanchamayo_PER	Paraiso	2	2.2
Chanchamayo_PER	Paraiso	3	1.2
Chanchamayo_PER	Ruiru11	1	1
Chanchamayo_PER	Ruiru11	2	1.66667
Chanchamayo_PER	Ruiru11	3	1.66667
Chanchamayo_PER	S4808	1	1.4
Chanchamayo_PER	S4808	2	1.4
Chanchamayo_PER	S4808	3	1.4
Chanchamayo_PER	s.795	1	1.6
Chanchamayo_PER	s.795	2	1.8
Chanchamayo_PER	s.795	3	1.4
Chanchamayo_PER	sln.5B	1	1.8
Chanchamayo_PER	sln.5B	2	1.4
Chanchamayo_PER	sln.5B	3	2
Chanchamayo_PER	sln.6	1	1.4
Chanchamayo_PER	sln.6	2	1.4
Chanchamayo_PER	sln.6	3	1.4
Chicharras_MEX	AB3	1	2.1
Chicharras_MEX	AB3	2	2
Chicharras_MEX	AB3	3	1.5
Chicharras_MEX	Batian	1	1.1
Chicharras_MEX	Batian	2	1.5
Chicharras_MEX	Batian	3	1.6
Chicharras_MEX	Catigua_MG2	1	1.55
Chicharras_MEX	Catigua_MG2	2	1
Chicharras_MEX	Catigua_MG2	3	1.5
Chicharras_MEX	EC16	1	1
Chicharras_MEX	EC16	2	1
Chicharras_MEX	EC16	3	1
Chicharras_MEX	IPR103	1	2.2
Chicharras_MEX	IPR103	2	2.15
Chicharras_MEX	IPR103	3	1.15
Chicharras_MEX	K7	1	2.5
Chicharras_MEX	K7	2	2.8
Chicharras_MEX	K7	3	2.15
Chicharras_MEX	Kartika1	1	1.5
Chicharras_MEX	Kartika1	2	1
Chicharras_MEX	Kartika1	3	1.5
Chicharras_MEX	Lempira	1	2.1
Chicharras_MEX	Lempira	2	1.5
Chicharras_MEX	Lempira	3	3.2
Chicharras_MEX	Marsellesa	1	1.5
Chicharras_MEX	Marsellesa	2	1
Chicharras_MEX	Marsellesa	3	2.5
Chicharras_MEX	Mundo_Novo379_19	1	2.75
Chicharras_MEX	Mundo_Novo379_19	2	2.55
Chicharras_MEX	Mundo_Novo379_19	3	1.85
Chicharras_MEX	Oro_Azteca	1	2.05
Chicharras_MEX	Oro_Azteca	2	2
Chicharras_MEX	Oro_Azteca	3	1
Chicharras_MEX	Parainema	1	1
Chicharras_MEX	Parainema	2	1
Chicharras_MEX	Parainema	3	1
Chicharras_MEX	Paraiso	1	3
Chicharras_MEX	Paraiso	2	3
Chicharras_MEX	Paraiso	3	1
Chicharras_MEX	s.795	1	2
Chicharras_MEX	s.795	2	3
Chicharras_MEX	s.795	3	1
Chicharras_MEX	SL28	1	2.75
Chicharras_MEX	SL28	2	2.65
Chicharras_MEX	SL28	3	2.85
Chicharras_MEX	sln.5B	1	1.55
Chicharras_MEX	sln.5B	2	1.05
Chicharras_MEX	sln.5B	3	1.05
Chicharras_MEX	sln.6	1	1.55
Chicharras_MEX	sln.6	2	1.55
Chicharras_MEX	sln.6	3	1.5
CRI_ZWE	Col1	1	1.66667
CRI_ZWE	Col1	2	1.66667
CRI_ZWE	Col1	3	1.66667
CRI_ZWE	Col2	1	1
CRI_ZWE	Col2	2	1
CRI_ZWE	Col2	3	1
CRI_ZWE	Col3	1	1
CRI_ZWE	Col3	2	1
CRI_ZWE	Col3	3	2
CRI_ZWE	Geisha	1	1
CRI_ZWE	Geisha	2	1
CRI_ZWE	Geisha	3	1
CRI_ZWE	K7	1	1
CRI_ZWE	K7	2	1
CRI_ZWE	K7	3	1
CRI_ZWE	Lempira	1	1
CRI_ZWE	Lempira	2	1
CRI_ZWE	Lempira	3	1
CRI_ZWE	Marsellesa	1	1
CRI_ZWE	Marsellesa	2	1
CRI_ZWE	Marsellesa	3	3
CRI_ZWE	Mundo_Novo379_19	1	3
CRI_ZWE	Mundo_Novo379_19	2	2.33333
CRI_ZWE	Mundo_Novo379_19	3	3
CRI_ZWE	Oro_Azteca	1	2.66667
CRI_ZWE	Oro_Azteca	2	2.33333
CRI_ZWE	Oro_Azteca	3	2.66667
CRI_ZWE	Paraiso	1	2
CRI_ZWE	Paraiso	2	1
CRI_ZWE	Paraiso	3	2
CRI_ZWE	s.795	1	1
CRI_ZWE	s.795	2	1
CRI_ZWE	s.795	3	1
CRI_ZWE	SL28	1	2
CRI_ZWE	SL28	2	1
CRI_ZWE	SL28	3	2
CRI_ZWE	sln.5B	1	1
CRI_ZWE	sln.5B	2	1
CRI_ZWE	sln.5B	3	1
CRI_ZWE	sln.6	1	1
CRI_ZWE	sln.6	2	1
CRI_ZWE	sln.6	3	1
FlorAmarilla_SLV	Batian	1	1.63333
FlorAmarilla_SLV	Batian	2	1.83333
FlorAmarilla_SLV	Batian	3	1.33333
FlorAmarilla_SLV	Catigua_MG2	1	1.33333
FlorAmarilla_SLV	Catigua_MG2	2	1.16667
FlorAmarilla_SLV	Catigua_MG2	3	1.33333
FlorAmarilla_SLV	Catuai_V_IAC144	1	1.92593
FlorAmarilla_SLV	Catuai_V_IAC144	2	1.66667
FlorAmarilla_SLV	Catuai_V_IAC144	3	1.16667
FlorAmarilla_SLV	Col1	1	1.7963
FlorAmarilla_SLV	Col1	2	1.33333
FlorAmarilla_SLV	Col1	3	1.83333
FlorAmarilla_SLV	Col2	1	1.6
FlorAmarilla_SLV	Col2	2	1.375
FlorAmarilla_SLV	Col2	3	1.5
FlorAmarilla_SLV	Col3	1	2.1
FlorAmarilla_SLV	Col3	2	2.18519
FlorAmarilla_SLV	Col3	3	2.38889
FlorAmarilla_SLV	Col4	1	1.73333
FlorAmarilla_SLV	Col4	2	1.66667
FlorAmarilla_SLV	Col4	3	2.16667
FlorAmarilla_SLV	EC15	1	1.48148
FlorAmarilla_SLV	EC15	2	1.16667
FlorAmarilla_SLV	EC15	3	1.33333
FlorAmarilla_SLV	EC16	1	1.33333
FlorAmarilla_SLV	EC16	2	1.16667
FlorAmarilla_SLV	EC16	3	1.33333
FlorAmarilla_SLV	Geisha	1	2
FlorAmarilla_SLV	Geisha	2	2.16667
FlorAmarilla_SLV	Geisha	3	2.16667
FlorAmarilla_SLV	H1Centroamericano	1	1.5
FlorAmarilla_SLV	H1Centroamericano	2	1.16667
FlorAmarilla_SLV	H1Centroamericano	3	1.16667
FlorAmarilla_SLV	IPR107	1	1.33333
FlorAmarilla_SLV	IPR107	2	1.16667
FlorAmarilla_SLV	IPR107	3	1.33333
FlorAmarilla_SLV	IPR103	1	1.9
FlorAmarilla_SLV	IPR103	2	1.44444
FlorAmarilla_SLV	IPR103	3	1.33333
FlorAmarilla_SLV	K7	1	1.5
FlorAmarilla_SLV	K7	2	2.4
FlorAmarilla_SLV	K7	3	2.35714
FlorAmarilla_SLV	Lempira	1	2.33333
FlorAmarilla_SLV	Lempira	2	1.56667
FlorAmarilla_SLV	Lempira	3	1.36667
FlorAmarilla_SLV	Marsellesa	1	1.8
FlorAmarilla_SLV	Marsellesa	2	1.37037
FlorAmarilla_SLV	Marsellesa	3	1.33333
FlorAmarilla_SLV	Mundo_Novo379_19	1	2
FlorAmarilla_SLV	Mundo_Novo379_19	2	2.21429
FlorAmarilla_SLV	Mundo_Novo379_19	3	1.5
FlorAmarilla_SLV	Oro_Azteca	1	2.16667
FlorAmarilla_SLV	Oro_Azteca	2	2.94444
FlorAmarilla_SLV	Oro_Azteca	3	2.23333
FlorAmarilla_SLV	Pacamara	1	2.25
FlorAmarilla_SLV	Pacamara	2	1.78571
FlorAmarilla_SLV	Pacamara	3	1.8
FlorAmarilla_SLV	Parainema	1	1.86667
FlorAmarilla_SLV	Parainema	2	1.66667
FlorAmarilla_SLV	Parainema	3	1.54167
FlorAmarilla_SLV	Paraiso	1	1.33333
FlorAmarilla_SLV	Paraiso	2	1
FlorAmarilla_SLV	Paraiso	3	1.33333
FlorAmarilla_SLV	Ruiru11	1	1.41667
FlorAmarilla_SLV	Ruiru11	2	1.66667
FlorAmarilla_SLV	Ruiru11	3	1.5
FlorAmarilla_SLV	S4808	1	1.33333
FlorAmarilla_SLV	S4808	2	1.5
FlorAmarilla_SLV	S4808	3	2.11111
FlorAmarilla_SLV	s.795	1	1.16667
FlorAmarilla_SLV	s.795	2	1.16667
FlorAmarilla_SLV	s.795	3	1
FlorAmarilla_SLV	SL28	1	2.66667
FlorAmarilla_SLV	SL28	2	2.4
FlorAmarilla_SLV	SL28	3	2.33333
FlorAmarilla_SLV	sln.5B	1	1
FlorAmarilla_SLV	sln.5B	2	1.22222
FlorAmarilla_SLV	sln.5B	3	1.16667
FlorAmarilla_SLV	sln.6	1	1.33333
FlorAmarilla_SLV	sln.6	2	1.66667
FlorAmarilla_SLV	sln.6	3	1.66667
Gahororo_RWA	AB3	1	1.5
Gahororo_RWA	AB3	2	1.5
Gahororo_RWA	AB3	3	1.5
Gahororo_RWA	Batian	1	1.5
Gahororo_RWA	Batian	2	1.5
Gahororo_RWA	Batian	3	1.75
Gahororo_RWA	Catuai_V_IAC144	1	1
Gahororo_RWA	Catuai_V_IAC144	2	1
Gahororo_RWA	Catuai_V_IAC144	3	1
Gahororo_RWA	Col1	1	1.25
Gahororo_RWA	Col1	2	1.25
Gahororo_RWA	Col1	3	1.25
Gahororo_RWA	Col2	1	1
Gahororo_RWA	Col2	2	1
Gahororo_RWA	Col2	3	1
Gahororo_RWA	Col3	1	1
Gahororo_RWA	Col3	2	1
Gahororo_RWA	Col3	3	1
Gahororo_RWA	Col4	1	1
Gahororo_RWA	Col4	2	1
Gahororo_RWA	Col4	3	1
Gahororo_RWA	EC15	1	1.25
Gahororo_RWA	EC15	2	1.5
Gahororo_RWA	EC15	3	1.75
Gahororo_RWA	EC16	1	1.33333
Gahororo_RWA	EC16	2	1
Gahororo_RWA	EC16	3	1
Gahororo_RWA	Geisha	1	2.65
Gahororo_RWA	Geisha	2	2.445
Gahororo_RWA	Geisha	3	2.445
Gahororo_RWA	H1Centroamericano	1	1.25
Gahororo_RWA	H1Centroamericano	2	1.25
Gahororo_RWA	H1Centroamericano	3	1
Gahororo_RWA	IPR103	1	1
Gahororo_RWA	IPR103	2	1
Gahororo_RWA	IPR103	3	1
Gahororo_RWA	IPR107	1	1
Gahororo_RWA	IPR107	2	1
Gahororo_RWA	IPR107	3	1
Gahororo_RWA	K7	1	1.95
Gahororo_RWA	K7	2	2.25
Gahororo_RWA	K7	3	2.125
Gahororo_RWA	Kartika1	1	1.5
Gahororo_RWA	Kartika1	2	1.35
Gahororo_RWA	Kartika1	3	1.5825
Gahororo_RWA	Marsellesa	1	1.825
Gahororo_RWA	Marsellesa	2	2.05
Gahororo_RWA	Marsellesa	3	2.05
Gahororo_RWA	Mundo_Novo379_19	1	2.4725
Gahororo_RWA	Mundo_Novo379_19	2	1.65
Gahororo_RWA	Mundo_Novo379_19	3	2.05
Gahororo_RWA	Oro_Azteca	1	1
Gahororo_RWA	Oro_Azteca	2	1.25
Gahororo_RWA	Oro_Azteca	3	1
Gahororo_RWA	Pacamara	1	2.825
Gahororo_RWA	Pacamara	2	2.4
Gahororo_RWA	Pacamara	3	2.4
Gahororo_RWA	Parainema	1	1
Gahororo_RWA	Parainema	2	1
Gahororo_RWA	Parainema	3	1
Gahororo_RWA	Paraiso	1	2.475
Gahororo_RWA	Paraiso	2	2
Gahororo_RWA	Paraiso	3	1.85
Gahororo_RWA	Ruiru11	1	1
Gahororo_RWA	Ruiru11	2	1
Gahororo_RWA	Ruiru11	3	1
Gahororo_RWA	S4808	1	1.25
Gahororo_RWA	S4808	2	1.25
Gahororo_RWA	S4808	3	1
Gahororo_RWA	s.795	1	1.5
Gahororo_RWA	s.795	2	1.25
Gahororo_RWA	s.795	3	1.25
Gahororo_RWA	SL28	1	2.25
Gahororo_RWA	SL28	2	2
Gahororo_RWA	SL28	3	2.33333
Gahororo_RWA	sln.5B	1	1
Gahororo_RWA	sln.5B	2	1
Gahororo_RWA	sln.5B	3	1
Gahororo_RWA	sln.6	1	1
Gahororo_RWA	sln.6	2	1
Gahororo_RWA	sln.6	3	1.33333
Gambung_IDN	AB3	1	2.5
Gambung_IDN	AB3	2	2.5
Gambung_IDN	AB3	3	1
Gambung_IDN	Batian	1	2.33333
Gambung_IDN	Batian	2	2.33333
Gambung_IDN	Batian	3	3
Gambung_IDN	Catigua_MG2	1	1.75
Gambung_IDN	Catigua_MG2	2	2
Gambung_IDN	Catigua_MG2	3	2
Gambung_IDN	Catuai_V_IAC144	1	2.5
Gambung_IDN	Catuai_V_IAC144	2	2.66667
Gambung_IDN	Catuai_V_IAC144	3	2.33333
Gambung_IDN	Col2	1	2.75
Gambung_IDN	Col2	2	2.25
Gambung_IDN	Col2	3	2.75
Gambung_IDN	Col3	1	2.25
Gambung_IDN	Col3	2	2.5
Gambung_IDN	Col3	3	2.33333
Gambung_IDN	Col4	1	2.25
Gambung_IDN	Col4	2	3
Gambung_IDN	Col4	3	2.75
Gambung_IDN	EC16	1	1.75
Gambung_IDN	EC16	2	1.75
Gambung_IDN	EC16	3	1.75
Gambung_IDN	Geisha	1	2.25
Gambung_IDN	Geisha	2	2
Gambung_IDN	Geisha	3	2
Gambung_IDN	H1Centroamericano	1	2.25
Gambung_IDN	H1Centroamericano	2	2.25
Gambung_IDN	H1Centroamericano	3	2.25
Gambung_IDN	IPR103	1	2.33333
Gambung_IDN	IPR103	2	2.5
Gambung_IDN	IPR103	3	2.66667
Gambung_IDN	IPR107	1	1.75
Gambung_IDN	IPR107	2	2.25
Gambung_IDN	IPR107	3	2.25
Gambung_IDN	K7	1	2
Gambung_IDN	K7	2	2.5
Gambung_IDN	K7	3	2.5
Gambung_IDN	Kartika1	1	2
Gambung_IDN	Kartika1	2	1.75
Gambung_IDN	Kartika1	3	1.66667
Gambung_IDN	Mundo_Novo379_19	1	2
Gambung_IDN	Mundo_Novo379_19	2	3
Gambung_IDN	Mundo_Novo379_19	3	3
Gambung_IDN	Pacamara	1	2.25
Gambung_IDN	Pacamara	2	3.25
Gambung_IDN	Pacamara	3	2.25
Gambung_IDN	Paraiso	1	2
Gambung_IDN	Paraiso	2	4
Gambung_IDN	Paraiso	3	2.25
Gambung_IDN	S4808	1	1.5
Gambung_IDN	S4808	2	1.66667
Gambung_IDN	S4808	3	1
Gambung_IDN	s.795	1	2
Gambung_IDN	s.795	2	1.5
Gambung_IDN	s.795	3	3
Gambung_IDN	sln.6	1	2.66667
Gambung_IDN	sln.6	2	2
Gambung_IDN	sln.6	3	1
Kateshi_ZMB	AB3	1	1.41429
Kateshi_ZMB	AB3	2	1.52321
Kateshi_ZMB	AB3	3	1.19048
Kateshi_ZMB	Batian	1	1.82321
Kateshi_ZMB	Batian	2	1.8375
Kateshi_ZMB	Batian	3	1.50625
Kateshi_ZMB	Catigua_MG2	1	2.20536
Kateshi_ZMB	Catigua_MG2	2	2.26161
Kateshi_ZMB	Catigua_MG2	3	2.5
Kateshi_ZMB	Catuai_V_IAC144	1	2.21071
Kateshi_ZMB	Catuai_V_IAC144	2	2.14375
Kateshi_ZMB	Catuai_V_IAC144	3	2.21875
Kateshi_ZMB	Col1	1	1.53125
Kateshi_ZMB	Col1	2	1.04762
Kateshi_ZMB	Col1	3	1.07143
Kateshi_ZMB	EC15	1	1.64375
Kateshi_ZMB	EC15	2	1.71429
Kateshi_ZMB	EC15	3	1.5
Kateshi_ZMB	Geisha	1	1.88125
Kateshi_ZMB	Geisha	2	1.91071
Kateshi_ZMB	Geisha	3	2.05357
Kateshi_ZMB	H1Centroamericano	1	2.36875
Kateshi_ZMB	H1Centroamericano	2	2.10893
Kateshi_ZMB	H1Centroamericano	3	1.90089
Kateshi_ZMB	IPR103	1	1.5
Kateshi_ZMB	IPR103	2	1.34196
Kateshi_ZMB	IPR103	3	1.07143
Kateshi_ZMB	IPR107	1	1.90625
Kateshi_ZMB	IPR107	2	2.39196
Kateshi_ZMB	IPR107	3	2.27768
Kateshi_ZMB	K7	1	1.525
Kateshi_ZMB	K7	2	1.53333
Kateshi_ZMB	K7	3	1.625
Kateshi_ZMB	Kartika1	1	1.6125
Kateshi_ZMB	Kartika1	2	1.03571
Kateshi_ZMB	Kartika1	3	1.15268
Kateshi_ZMB	Lempira	1	1.3
Kateshi_ZMB	Lempira	2	1.69196
Kateshi_ZMB	Lempira	3	1.37143
Kateshi_ZMB	Marsellesa	1	1.13571
Kateshi_ZMB	Marsellesa	2	1.10714
Kateshi_ZMB	Marsellesa	3	1.07143
Kateshi_ZMB	Mundo_Novo379_19	1	1.99375
Kateshi_ZMB	Mundo_Novo379_19	2	2.03333
Kateshi_ZMB	Mundo_Novo379_19	3	2.025
Kateshi_ZMB	Oro_Azteca	1	1.5
Kateshi_ZMB	Oro_Azteca	2	1.62946
Kateshi_ZMB	Oro_Azteca	3	1.07143
Kateshi_ZMB	Pacamara	1	2.83214
Kateshi_ZMB	Pacamara	2	2.58125
Kateshi_ZMB	Pacamara	3	2.7125
Kateshi_ZMB	Parainema	1	1.25
Kateshi_ZMB	Parainema	2	1.43571
Kateshi_ZMB	Parainema	3	1.07143
Kateshi_ZMB	Paraiso	1	1.78125
Kateshi_ZMB	Paraiso	2	1.82946
Kateshi_ZMB	Paraiso	3	2.30893
Kateshi_ZMB	Ruiru11	1	1.5
Kateshi_ZMB	Ruiru11	2	1.48571
Kateshi_ZMB	Ruiru11	3	1.07143
Kateshi_ZMB	S4808	1	2.6625
Kateshi_ZMB	S4808	2	2.08214
Kateshi_ZMB	S4808	3	2.45536
Kateshi_ZMB	s.795	1	1.79375
Kateshi_ZMB	s.795	2	1.79196
Kateshi_ZMB	s.795	3	1.74643
Kateshi_ZMB	SL28	1	2.525
Kateshi_ZMB	SL28	2	2.58125
Kateshi_ZMB	SL28	3	1.81607
Kateshi_ZMB	sln.5B	1	2.60357
Kateshi_ZMB	sln.5B	2	2.68661
Kateshi_ZMB	sln.5B	3	2.53304
Kateshi_ZMB	sln.6	1	2.43214
Kateshi_ZMB	sln.6	2	2.32054
Kateshi_ZMB	sln.6	3	2.40625
Koru_KEN	AB3	1	2.125
Koru_KEN	AB3	2	1.96667
Koru_KEN	AB3	3	1.5
Koru_KEN	Batian	1	1.63492
Koru_KEN	Batian	2	1.5
Koru_KEN	Batian	3	1.44286
Koru_KEN	Catigua_MG2	1	1
Koru_KEN	Catigua_MG2	2	1
Koru_KEN	Catigua_MG2	3	1
Koru_KEN	Catuai_V_IAC144	1	3
Koru_KEN	Catuai_V_IAC144	2	3.32143
Koru_KEN	Catuai_V_IAC144	3	3.24444
Koru_KEN	Col1	1	1.04286
Koru_KEN	Col1	2	1.08333
Koru_KEN	Col1	3	1
Koru_KEN	EC16	1	1.12698
Koru_KEN	EC16	2	1
Koru_KEN	EC16	3	1.04762
Koru_KEN	Geisha	1	2
Koru_KEN	Geisha	2	1
Koru_KEN	Geisha	3	1
Koru_KEN	H1Centroamericano	1	1
Koru_KEN	H1Centroamericano	2	1
Koru_KEN	H1Centroamericano	3	1
Koru_KEN	IPR103	1	1
Koru_KEN	IPR103	2	1.03333
Koru_KEN	IPR103	3	1
Koru_KEN	IPR107	1	1.07937
Koru_KEN	IPR107	2	1
Koru_KEN	IPR107	3	1
Koru_KEN	K7	1	3.68571
Koru_KEN	K7	2	3.37143
Koru_KEN	K7	3	3.65714
Koru_KEN	Kartika1	1	1
Koru_KEN	Kartika1	2	1
Koru_KEN	Kartika1	3	1.06667
Koru_KEN	Lempira	1	1.07143
Koru_KEN	Lempira	2	1.06667
Koru_KEN	Lempira	3	1.69643
Koru_KEN	Marsellesa	1	2.42222
Koru_KEN	Marsellesa	2	2.46111
Koru_KEN	Marsellesa	3	1.82857
Koru_KEN	Mundo_Novo379_19	1	3.13333
Koru_KEN	Mundo_Novo379_19	2	3.3
Koru_KEN	Mundo_Novo379_19	3	3.2
Koru_KEN	Oro_Azteca	1	1.16667
Koru_KEN	Oro_Azteca	2	1.1
Koru_KEN	Oro_Azteca	3	1
Koru_KEN	Pacamara	1	3.93333
Koru_KEN	Pacamara	2	3.5
Koru_KEN	Pacamara	3	4.1
Koru_KEN	Parainema	1	1
Koru_KEN	Parainema	2	1
Koru_KEN	Parainema	3	1
Koru_KEN	Ruiru11	1	1.01429
Koru_KEN	Ruiru11	2	1.1
Koru_KEN	Ruiru11	3	1.03175
Koru_KEN	S4808	1	1.02778
Koru_KEN	S4808	2	1
Koru_KEN	S4808	3	1
Koru_KEN	s.795	1	1.69206
Koru_KEN	s.795	2	1.04167
Koru_KEN	s.795	3	1.46259
Koru_KEN	SL28	1	3.71429
Koru_KEN	SL28	2	3.67778
Koru_KEN	SL28	3	3
Koru_KEN	sln.5B	1	1.32857
Koru_KEN	sln.5B	2	1
Koru_KEN	sln.5B	3	1
Koru_KEN	sln.6	1	1.02857
Koru_KEN	sln.6	2	1
Koru_KEN	sln.6	3	1.51429
LaCumplida_NIC	Batian	1	1
LaCumplida_NIC	Batian	2	1.21
LaCumplida_NIC	Batian	3	1
LaCumplida_NIC	Catigua_MG2	1	1.225
LaCumplida_NIC	Catigua_MG2	2	1
LaCumplida_NIC	Catigua_MG2	3	1.16667
LaCumplida_NIC	Catuai_V_IAC144	1	1.525
LaCumplida_NIC	Catuai_V_IAC144	2	1.52222
LaCumplida_NIC	Catuai_V_IAC144	3	1.46667
LaCumplida_NIC	Col1	1	1.16
LaCumplida_NIC	Col1	2	1.02
LaCumplida_NIC	Col1	3	1.26667
LaCumplida_NIC	Col2	1	1.35714
LaCumplida_NIC	Col2	2	1.25
LaCumplida_NIC	Col2	3	1.1875
LaCumplida_NIC	Col3	1	1.31111
LaCumplida_NIC	Col3	2	1.28
LaCumplida_NIC	Col3	3	1.12
LaCumplida_NIC	EC16	1	1.02
LaCumplida_NIC	EC16	2	1.2
LaCumplida_NIC	EC16	3	1.02
LaCumplida_NIC	H1Centroamericano	1	1.16
LaCumplida_NIC	H1Centroamericano	2	1.04
LaCumplida_NIC	H1Centroamericano	3	1.24
LaCumplida_NIC	IPR103	1	1.375
LaCumplida_NIC	IPR103	2	1.075
LaCumplida_NIC	IPR103	3	1.2
LaCumplida_NIC	IPR107	1	1
LaCumplida_NIC	IPR107	2	1.225
LaCumplida_NIC	IPR107	3	1.05
LaCumplida_NIC	K7	1	1.4
LaCumplida_NIC	K7	2	1.5
LaCumplida_NIC	K7	3	1.13889
LaCumplida_NIC	Lempira	1	1.26667
LaCumplida_NIC	Lempira	2	1.16
LaCumplida_NIC	Lempira	3	1.24
LaCumplida_NIC	Marsellesa	1	1.37778
LaCumplida_NIC	Marsellesa	2	1.02222
LaCumplida_NIC	Marsellesa	3	1.31111
LaCumplida_NIC	Mundo_Novo379_19	1	1.3363
LaCumplida_NIC	Mundo_Novo379_19	2	1.32772
LaCumplida_NIC	Mundo_Novo379_19	3	1.18333
LaCumplida_NIC	Pacamara	1	1.875
LaCumplida_NIC	Pacamara	2	1.825
LaCumplida_NIC	Pacamara	3	1.75
LaCumplida_NIC	Parainema	1	1.375
LaCumplida_NIC	Parainema	2	1.06
LaCumplida_NIC	Parainema	3	1.02857
LaCumplida_NIC	Paraiso	1	1.1
LaCumplida_NIC	Paraiso	2	1
LaCumplida_NIC	Paraiso	3	1
LaCumplida_NIC	S4808	1	1.06
LaCumplida_NIC	S4808	2	1
LaCumplida_NIC	S4808	3	1.03333
LaCumplida_NIC	SL28	1	1.02
LaCumplida_NIC	SL28	2	1
LaCumplida_NIC	SL28	3	1
LaCumplida_NIC	sln.5B	1	1
LaCumplida_NIC	sln.5B	2	1
LaCumplida_NIC	sln.5B	3	1
LaCumplida_NIC	sln.6	1	1
LaCumplida_NIC	sln.6	2	1
LaCumplida_NIC	sln.6	3	1
LaVirgen_NIC	Batian	1	1
LaVirgen_NIC	Batian	2	1.25
LaVirgen_NIC	Batian	3	1.04167
LaVirgen_NIC	Catigua_MG2	1	1.00833
LaVirgen_NIC	Catigua_MG2	2	1.04188
LaVirgen_NIC	Catigua_MG2	3	1.00833
LaVirgen_NIC	Catuai_V_IAC144	1	1.32741
LaVirgen_NIC	Catuai_V_IAC144	2	1.66
LaVirgen_NIC	Catuai_V_IAC144	3	1.24028
LaVirgen_NIC	Col3	1	1.18333
LaVirgen_NIC	Col3	2	1.01667
LaVirgen_NIC	Col3	3	1
LaVirgen_NIC	EC16	1	1.00417
LaVirgen_NIC	EC16	2	1
LaVirgen_NIC	EC16	3	1.00417
LaVirgen_NIC	H1Centroamericano	1	1.05556
LaVirgen_NIC	H1Centroamericano	2	1
LaVirgen_NIC	H1Centroamericano	3	1
LaVirgen_NIC	IPR103	1	1
LaVirgen_NIC	IPR103	2	1.03333
LaVirgen_NIC	IPR103	3	1.0045
LaVirgen_NIC	IPR107	1	1
LaVirgen_NIC	IPR107	2	1
LaVirgen_NIC	IPR107	3	1
LaVirgen_NIC	K7	1	1.06667
LaVirgen_NIC	K7	2	1.27917
LaVirgen_NIC	K7	3	1.05
LaVirgen_NIC	Lempira	1	1.04505
LaVirgen_NIC	Lempira	2	1.15417
LaVirgen_NIC	Lempira	3	1.1312
LaVirgen_NIC	Marsellesa	1	1.02083
LaVirgen_NIC	Marsellesa	2	1.0125
LaVirgen_NIC	Marsellesa	3	1
LaVirgen_NIC	Mundo_Novo379_19	1	1.31759
LaVirgen_NIC	Mundo_Novo379_19	2	1.47083
LaVirgen_NIC	Mundo_Novo379_19	3	1.18333
LaVirgen_NIC	Pacamara	1	1.775
LaVirgen_NIC	Pacamara	2	1.65833
LaVirgen_NIC	Pacamara	3	1.48219
LaVirgen_NIC	Parainema	1	1
LaVirgen_NIC	Parainema	2	1.00833
LaVirgen_NIC	Parainema	3	1.01667
LaVirgen_NIC	Paraiso	1	1.03431
LaVirgen_NIC	Paraiso	2	1
LaVirgen_NIC	Paraiso	3	1
LaVirgen_NIC	S4808	1	1.01667
LaVirgen_NIC	S4808	2	1.04483
LaVirgen_NIC	S4808	3	1.01111
LaVirgen_NIC	SL28	1	1.12917
LaVirgen_NIC	SL28	2	1.175
LaVirgen_NIC	SL28	3	1.05833
LaVirgen_NIC	sln.5B	1	1
LaVirgen_NIC	sln.5B	2	1.1
LaVirgen_NIC	sln.5B	3	1.02083
LaVirgen_NIC	sln.6	1	1.00417
LaVirgen_NIC	sln.6	2	1.1875
LaVirgen_NIC	sln.6	3	1.02105
Mulungu_COD	AB3	1	1.33333
Mulungu_COD	AB3	2	1.05556
Mulungu_COD	AB3	3	1
Mulungu_COD	Batian	1	1.22222
Mulungu_COD	Batian	2	1
Mulungu_COD	Batian	3	1
Mulungu_COD	Catigua_MG2	1	1
Mulungu_COD	Catigua_MG2	2	1.16667
Mulungu_COD	Catigua_MG2	3	1
Mulungu_COD	Catuai_V_IAC144	1	1.5
Mulungu_COD	Catuai_V_IAC144	2	1.05556
Mulungu_COD	Catuai_V_IAC144	3	1.22222
Mulungu_COD	Col1	1	1.16667
Mulungu_COD	Col1	2	1.33333
Mulungu_COD	Col1	3	1
Mulungu_COD	Col2	1	1.5
Mulungu_COD	Col2	2	1
Mulungu_COD	Col2	3	1
Mulungu_COD	Col3	1	1.33333
Mulungu_COD	Col3	2	1
Mulungu_COD	Col3	3	1
Mulungu_COD	Col4	1	1
Mulungu_COD	Col4	2	1
Mulungu_COD	Col4	3	1
Mulungu_COD	EC15	1	1.16667
Mulungu_COD	EC15	2	1.16667
Mulungu_COD	EC15	3	1
Mulungu_COD	EC16	1	1.33333
Mulungu_COD	EC16	2	1.16667
Mulungu_COD	EC16	3	1
Mulungu_COD	Geisha	1	1.33333
Mulungu_COD	Geisha	2	1
Mulungu_COD	Geisha	3	1.55556
Mulungu_COD	H1Centroamericano	1	1
Mulungu_COD	H1Centroamericano	2	1
Mulungu_COD	H1Centroamericano	3	1.16667
Mulungu_COD	IPR103	1	1.16667
Mulungu_COD	IPR103	2	1
Mulungu_COD	IPR103	3	1
Mulungu_COD	IPR107	1	1
Mulungu_COD	IPR107	2	1
Mulungu_COD	IPR107	3	1
Mulungu_COD	K7	1	2.05556
Mulungu_COD	K7	2	1.94444
Mulungu_COD	K7	3	2
Mulungu_COD	Kartika1	1	1.33333
Mulungu_COD	Kartika1	2	1.16667
Mulungu_COD	Kartika1	3	1.33333
Mulungu_COD	Lempira	1	1.16667
Mulungu_COD	Lempira	2	1
Mulungu_COD	Lempira	3	1.5
Mulungu_COD	Marsellesa	1	1.5
Mulungu_COD	Marsellesa	2	1.33333
Mulungu_COD	Marsellesa	3	1
Mulungu_COD	Mundo_Novo379_19	1	1.11111
Mulungu_COD	Mundo_Novo379_19	2	1.27778
Mulungu_COD	Mundo_Novo379_19	3	1
Mulungu_COD	Oro_Azteca	1	1
Mulungu_COD	Oro_Azteca	2	1.16667
Mulungu_COD	Oro_Azteca	3	1
Mulungu_COD	Pacamara	1	1.05556
Mulungu_COD	Pacamara	2	1.16667
Mulungu_COD	Pacamara	3	1
Mulungu_COD	Parainema	1	1.27778
Mulungu_COD	Parainema	2	1.16667
Mulungu_COD	Parainema	3	1.66667
Mulungu_COD	Paraiso	1	1
Mulungu_COD	Paraiso	2	1
Mulungu_COD	Paraiso	3	1
Mulungu_COD	Ruiru11	1	1.33333
Mulungu_COD	Ruiru11	2	1.33333
Mulungu_COD	Ruiru11	3	1.5
Mulungu_COD	S4808	1	1.16667
Mulungu_COD	S4808	2	1.16667
Mulungu_COD	S4808	3	1
Mulungu_COD	s.795	1	1.33333
Mulungu_COD	s.795	2	1.16667
Mulungu_COD	s.795	3	1.33333
Mulungu_COD	SL28	1	1.66667
Mulungu_COD	SL28	2	1.83333
Mulungu_COD	SL28	3	1.88889
Mulungu_COD	sln.5B	1	1
Mulungu_COD	sln.5B	2	1
Mulungu_COD	sln.5B	3	1.16667
Mulungu_COD	sln.6	1	1
Mulungu_COD	sln.6	2	1
Mulungu_COD	sln.6	3	1.33333
Mwito_RWA	AB3	1	1.25
Mwito_RWA	AB3	2	1.275
Mwito_RWA	AB3	3	1.25
Mwito_RWA	Batian	1	1.25
Mwito_RWA	Batian	2	1.55
Mwito_RWA	Batian	3	1.25
Mwito_RWA	Col1	1	1
Mwito_RWA	Col1	2	1
Mwito_RWA	Col1	3	1
Mwito_RWA	Col2	1	1.25
Mwito_RWA	Col2	2	1.25
Mwito_RWA	Col2	3	1.25
Mwito_RWA	Col3	1	1
Mwito_RWA	Col3	2	1
Mwito_RWA	Col3	3	1
Mwito_RWA	Col4	1	1
Mwito_RWA	Col4	2	1
Mwito_RWA	Col4	3	1
Mwito_RWA	EC15	1	1.75
Mwito_RWA	EC15	2	1.5
Mwito_RWA	EC15	3	1.5
Mwito_RWA	EC16	1	1
Mwito_RWA	EC16	2	1
Mwito_RWA	EC16	3	1
Mwito_RWA	Geisha	1	2.1
Mwito_RWA	Geisha	2	1.825
Mwito_RWA	Geisha	3	2.575
Mwito_RWA	H1Centroamericano	1	1.25
Mwito_RWA	H1Centroamericano	2	1
Mwito_RWA	H1Centroamericano	3	1.25
Mwito_RWA	IPR107	1	1
Mwito_RWA	IPR107	2	1
Mwito_RWA	IPR107	3	1
Mwito_RWA	K7	1	1.85
Mwito_RWA	K7	2	1.875
Mwito_RWA	K7	3	1.85
Mwito_RWA	Kartika1	1	1.25
Mwito_RWA	Kartika1	2	1.25
Mwito_RWA	Kartika1	3	1.25
Mwito_RWA	Marsellesa	1	1.5
Mwito_RWA	Marsellesa	2	1.775
Mwito_RWA	Marsellesa	3	1.7825
Mwito_RWA	Mundo_Novo379_19	1	1.825
Mwito_RWA	Mundo_Novo379_19	2	1.925
Mwito_RWA	Mundo_Novo379_19	3	2.0825
Mwito_RWA	Oro_Azteca	1	1.075
Mwito_RWA	Oro_Azteca	2	1
Mwito_RWA	Oro_Azteca	3	1.1075
Mwito_RWA	Pacamara	1	2.475
Mwito_RWA	Pacamara	2	2.5275
Mwito_RWA	Pacamara	3	2.7225
Mwito_RWA	Parainema	1	1
Mwito_RWA	Parainema	2	1
Mwito_RWA	Parainema	3	1
Mwito_RWA	Paraiso	1	1.9
Mwito_RWA	Paraiso	2	2
Mwito_RWA	Paraiso	3	2.35
Mwito_RWA	Ruiru11	1	1
Mwito_RWA	Ruiru11	2	1
Mwito_RWA	Ruiru11	3	1
Mwito_RWA	S4808	1	1
Mwito_RWA	S4808	2	1
Mwito_RWA	S4808	3	1
Mwito_RWA	s.795	1	1.25
Mwito_RWA	s.795	2	1.25
Mwito_RWA	s.795	3	1.5
Mwito_RWA	SL28	1	2
Mwito_RWA	SL28	2	2
Mwito_RWA	SL28	3	2.66667
Mwito_RWA	sln.5B	1	1.25
Mwito_RWA	sln.5B	2	1
Mwito_RWA	sln.5B	3	1
Mwito_RWA	sln.6	1	1
Mwito_RWA	sln.6	2	1
Mwito_RWA	sln.6	3	1.25
Mzuzu_MWI	AB3	1	1
Mzuzu_MWI	AB3	2	1
Mzuzu_MWI	AB3	3	1
Mzuzu_MWI	Batian	1	1
Mzuzu_MWI	Batian	2	1.0119
Mzuzu_MWI	Batian	3	2
Mzuzu_MWI	Catigua_MG2	1	2
Mzuzu_MWI	Catigua_MG2	2	1
Mzuzu_MWI	Catigua_MG2	3	1
Mzuzu_MWI	Catuai_V_IAC144	1	1
Mzuzu_MWI	Catuai_V_IAC144	2	1
Mzuzu_MWI	Catuai_V_IAC144	3	1
Mzuzu_MWI	Col1	1	1
Mzuzu_MWI	Col1	2	1
Mzuzu_MWI	Col1	3	1
Mzuzu_MWI	Col2	1	1
Mzuzu_MWI	Col2	2	1
Mzuzu_MWI	Col2	3	1
Mzuzu_MWI	Col3	1	1
Mzuzu_MWI	Col3	2	1
Mzuzu_MWI	Col3	3	1
Mzuzu_MWI	Col4	1	1
Mzuzu_MWI	Col4	2	1
Mzuzu_MWI	Col4	3	1
Mzuzu_MWI	EC15	1	1
Mzuzu_MWI	EC15	2	1.33333
Mzuzu_MWI	EC15	3	1
Mzuzu_MWI	EC16	1	1
Mzuzu_MWI	EC16	2	1
Mzuzu_MWI	EC16	3	1
Mzuzu_MWI	Geisha	1	1
Mzuzu_MWI	Geisha	2	1.01852
Mzuzu_MWI	Geisha	3	1.33333
Mzuzu_MWI	H1Centroamericano	1	1
Mzuzu_MWI	H1Centroamericano	2	1.33333
Mzuzu_MWI	H1Centroamericano	3	1
Mzuzu_MWI	IPR103	1	1.5
Mzuzu_MWI	IPR103	2	1
Mzuzu_MWI	IPR103	3	1
Mzuzu_MWI	IPR107	1	1.01351
Mzuzu_MWI	IPR107	2	1
Mzuzu_MWI	IPR107	3	1.03704
Mzuzu_MWI	K7	1	1.42857
Mzuzu_MWI	K7	2	1.75
Mzuzu_MWI	K7	3	1
Mzuzu_MWI	Lempira	1	1
Mzuzu_MWI	Lempira	2	1.33333
Mzuzu_MWI	Lempira	3	1
Mzuzu_MWI	Marsellesa	1	1
Mzuzu_MWI	Marsellesa	2	1
Mzuzu_MWI	Marsellesa	3	1
Mzuzu_MWI	Mundo_Novo379_19	1	1
Mzuzu_MWI	Mundo_Novo379_19	2	1.5
Mzuzu_MWI	Mundo_Novo379_19	3	1.33333
Mzuzu_MWI	Oro_Azteca	1	1
Mzuzu_MWI	Oro_Azteca	2	1
Mzuzu_MWI	Oro_Azteca	3	1
Mzuzu_MWI	Pacamara	1	1.01923
Mzuzu_MWI	Pacamara	2	1
Mzuzu_MWI	Pacamara	3	1
Mzuzu_MWI	Parainema	1	1.5
Mzuzu_MWI	Parainema	2	1.66667
Mzuzu_MWI	Parainema	3	1
Mzuzu_MWI	Paraiso	1	1.25
Mzuzu_MWI	Paraiso	2	1
Mzuzu_MWI	Paraiso	3	1
Mzuzu_MWI	S4808	1	1
Mzuzu_MWI	S4808	2	1
Mzuzu_MWI	S4808	3	1
Mzuzu_MWI	s.795	1	1
Mzuzu_MWI	s.795	2	1
Mzuzu_MWI	s.795	3	1
Mzuzu_MWI	SL28	1	1
Mzuzu_MWI	SL28	2	1.51667
Mzuzu_MWI	SL28	3	1
Mzuzu_MWI	sln.5B	1	1
Mzuzu_MWI	sln.5B	2	1.66667
Mzuzu_MWI	sln.5B	3	1
Mzuzu_MWI	sln.6	1	1
Mzuzu_MWI	sln.6	2	1
Mzuzu_MWI	sln.6	3	1
Paksong_LAO	AB3	1	2
Paksong_LAO	AB3	2	1
Paksong_LAO	AB3	3	1
Paksong_LAO	Batian	1	2.33333
Paksong_LAO	Batian	2	2.25
Paksong_LAO	Batian	3	1.75
Paksong_LAO	Catigua_MG2	1	1.66667
Paksong_LAO	Catigua_MG2	2	1.5
Paksong_LAO	Catigua_MG2	3	1.66667
Paksong_LAO	Catuai_V_IAC144	1	2.33333
Paksong_LAO	Catuai_V_IAC144	2	2.25
Paksong_LAO	Catuai_V_IAC144	3	2.66667
Paksong_LAO	Col1	1	1
Paksong_LAO	Col1	2	1
Paksong_LAO	Col1	3	1
Paksong_LAO	Col2	1	1
Paksong_LAO	Col2	2	1
Paksong_LAO	Col2	3	1
Paksong_LAO	Col3	1	1
Paksong_LAO	Col3	2	1
Paksong_LAO	Col3	3	1
Paksong_LAO	Col4	1	1
Paksong_LAO	Col4	2	1
Paksong_LAO	Col4	3	1
Paksong_LAO	EC15	1	2.4
Paksong_LAO	EC15	2	1.83333
Paksong_LAO	EC15	3	1.66667
Paksong_LAO	EC16	1	1
Paksong_LAO	EC16	2	1
Paksong_LAO	EC16	3	1
Paksong_LAO	Geisha	1	1
Paksong_LAO	Geisha	2	1
Paksong_LAO	Geisha	3	1
Paksong_LAO	H1Centroamericano	1	2.16667
Paksong_LAO	H1Centroamericano	2	2.33333
Paksong_LAO	H1Centroamericano	3	1.16667
Paksong_LAO	IPR103	1	1
Paksong_LAO	IPR103	2	1
Paksong_LAO	IPR103	3	1
Paksong_LAO	IPR107	1	1
Paksong_LAO	IPR107	2	1
Paksong_LAO	IPR107	3	1
Paksong_LAO	K7	1	1.6
Paksong_LAO	K7	2	1.2
Paksong_LAO	K7	3	2.33333
Paksong_LAO	Kartika1	1	1
Paksong_LAO	Kartika1	2	1
Paksong_LAO	Kartika1	3	1
Paksong_LAO	Lempira	1	1
Paksong_LAO	Lempira	2	1
Paksong_LAO	Lempira	3	1
Paksong_LAO	Marsellesa	1	1.16667
Paksong_LAO	Marsellesa	2	1.33333
Paksong_LAO	Marsellesa	3	1
Paksong_LAO	Mundo_Novo379_19	1	2.5
Paksong_LAO	Mundo_Novo379_19	2	2.5
Paksong_LAO	Mundo_Novo379_19	3	3.25
Paksong_LAO	Oro_Azteca	1	1
Paksong_LAO	Oro_Azteca	2	1
Paksong_LAO	Oro_Azteca	3	1
Paksong_LAO	Pacamara	1	2.66667
Paksong_LAO	Pacamara	2	3.5
Paksong_LAO	Pacamara	3	3.5
Paksong_LAO	Parainema	1	1
Paksong_LAO	Parainema	2	1
Paksong_LAO	Parainema	3	1
Paksong_LAO	Paraiso	1	1
Paksong_LAO	Paraiso	2	1
Paksong_LAO	Paraiso	3	1
Paksong_LAO	Ruiru11	1	1
Paksong_LAO	Ruiru11	2	1
Paksong_LAO	Ruiru11	3	1
Paksong_LAO	S4808	1	2.16667
Paksong_LAO	S4808	2	1.33333
Paksong_LAO	S4808	3	1.33333
Paksong_LAO	s.795	1	1.66667
Paksong_LAO	s.795	2	1
Paksong_LAO	s.795	3	1
Paksong_LAO	SL28	1	1.75
Paksong_LAO	SL28	2	3.33333
Paksong_LAO	SL28	3	1.5
Paksong_LAO	sln.5B	1	1.83333
Paksong_LAO	sln.5B	2	1.5
Paksong_LAO	sln.5B	3	1.66667
Paksong_LAO	sln.6	1	1.5
Paksong_LAO	sln.6	2	1.83333
Paksong_LAO	sln.6	3	1.83333
Rubona_RWA	AB3	1	1.325
Rubona_RWA	AB3	2	1.25
Rubona_RWA	AB3	3	1.25
Rubona_RWA	Batian	1	2.075
Rubona_RWA	Batian	2	2.025
Rubona_RWA	Batian	3	1.75
Rubona_RWA	Catuai_V_IAC144	1	1
Rubona_RWA	Catuai_V_IAC144	2	2.5
Rubona_RWA	Catuai_V_IAC144	3	2
Rubona_RWA	Col1	1	2.4
Rubona_RWA	Col1	2	1.75
Rubona_RWA	Col1	3	1.825
Rubona_RWA	Col2	1	2.225
Rubona_RWA	Col2	2	2.5
Rubona_RWA	Col2	3	2
Rubona_RWA	Col3	1	1.9175
Rubona_RWA	Col3	2	1.64
Rubona_RWA	Col3	3	1.5275
Rubona_RWA	Col4	1	1.775
Rubona_RWA	Col4	2	1.75
Rubona_RWA	Col4	3	1.6675
Rubona_RWA	EC15	1	1.675
Rubona_RWA	EC15	2	2
Rubona_RWA	EC15	3	2.25
Rubona_RWA	EC16	1	1
Rubona_RWA	EC16	2	1
Rubona_RWA	EC16	3	1
Rubona_RWA	Geisha	1	2.85
Rubona_RWA	Geisha	2	2.75
Rubona_RWA	Geisha	3	2.75
Rubona_RWA	H1Centroamericano	1	1.75
Rubona_RWA	H1Centroamericano	2	1.5
Rubona_RWA	H1Centroamericano	3	1.5
Rubona_RWA	IPR103	1	1.5
Rubona_RWA	IPR103	2	1.1875
Rubona_RWA	IPR103	3	1.75
Rubona_RWA	IPR107	1	1.25
Rubona_RWA	IPR107	2	1
Rubona_RWA	IPR107	3	1
Rubona_RWA	K7	1	2.9175
Rubona_RWA	K7	2	2.3
Rubona_RWA	K7	3	2
Rubona_RWA	Kartika1	1	1.575
Rubona_RWA	Kartika1	2	1.45
Rubona_RWA	Kartika1	3	1.4175
Rubona_RWA	Lempira	1	1.25
Rubona_RWA	Lempira	2	1.5275
Rubona_RWA	Lempira	3	1.5325
Rubona_RWA	Marsellesa	1	2.5
Rubona_RWA	Marsellesa	2	2.5
Rubona_RWA	Marsellesa	3	2.4
Rubona_RWA	Mundo_Novo379_19	1	2.4
Rubona_RWA	Mundo_Novo379_19	2	1.825
Rubona_RWA	Mundo_Novo379_19	3	2
Rubona_RWA	Oro_Azteca	1	1.945
Rubona_RWA	Oro_Azteca	2	2
Rubona_RWA	Oro_Azteca	3	1.55
Rubona_RWA	Pacamara	1	2.875
Rubona_RWA	Pacamara	2	2.75
Rubona_RWA	Pacamara	3	2.8
Rubona_RWA	Parainema	1	1.75
Rubona_RWA	Parainema	2	1.75
Rubona_RWA	Parainema	3	1.5
Rubona_RWA	Paraiso	1	2.35
Rubona_RWA	Paraiso	2	2.25
Rubona_RWA	Paraiso	3	2.5
Rubona_RWA	Ruiru11	1	1
Rubona_RWA	Ruiru11	2	1.5
Rubona_RWA	Ruiru11	3	1
Rubona_RWA	S4808	1	1
Rubona_RWA	S4808	2	1
Rubona_RWA	S4808	3	1
Rubona_RWA	s.795	1	1.25
Rubona_RWA	s.795	2	1.25
Rubona_RWA	s.795	3	1.25
Rubona_RWA	SL28	1	2.89
Rubona_RWA	SL28	2	3.055
Rubona_RWA	SL28	3	2.8
Rubona_RWA	sln.5B	1	1
Rubona_RWA	sln.5B	2	1
Rubona_RWA	sln.5B	3	1
Rubona_RWA	sln.6	1	1
Rubona_RWA	sln.6	2	1
Rubona_RWA	sln.6	3	1.25
Ruiru_KEN	AB3	1	1.55833
Ruiru_KEN	AB3	2	1
Ruiru_KEN	AB3	3	1.5
Ruiru_KEN	Batian	1	1.08333
Ruiru_KEN	Batian	2	1.1
Ruiru_KEN	Batian	3	1.11667
Ruiru_KEN	Catigua_MG2	1	1
Ruiru_KEN	Catigua_MG2	2	1
Ruiru_KEN	Catigua_MG2	3	1
Ruiru_KEN	Catuai_V_IAC144	1	2.35333
Ruiru_KEN	Catuai_V_IAC144	2	1.75
Ruiru_KEN	Catuai_V_IAC144	3	1.81333
Ruiru_KEN	Col3	1	1
Ruiru_KEN	Col3	2	1
Ruiru_KEN	Col3	3	1
Ruiru_KEN	Col4	1	1
Ruiru_KEN	Col4	2	1.125
Ruiru_KEN	Col4	3	1
Ruiru_KEN	EC15	1	2.25
Ruiru_KEN	EC15	2	1.91429
Ruiru_KEN	EC15	3	2.16786
Ruiru_KEN	EC16	1	1
Ruiru_KEN	EC16	2	1
Ruiru_KEN	EC16	3	1.13333
Ruiru_KEN	Geisha	1	1
Ruiru_KEN	Geisha	2	1
Ruiru_KEN	Geisha	3	1
Ruiru_KEN	H1Centroamericano	1	1.05556
Ruiru_KEN	H1Centroamericano	2	1.08333
Ruiru_KEN	H1Centroamericano	3	1.1131
Ruiru_KEN	IPR103	1	1.33714
Ruiru_KEN	IPR103	2	1.14286
Ruiru_KEN	IPR103	3	1.35
Ruiru_KEN	IPR107	1	1
Ruiru_KEN	IPR107	2	1
Ruiru_KEN	IPR107	3	1
Ruiru_KEN	K7	1	3.08333
Ruiru_KEN	K7	2	2.45
Ruiru_KEN	K7	3	2.7
Ruiru_KEN	Kartika1	1	1
Ruiru_KEN	Kartika1	2	1.0625
Ruiru_KEN	Kartika1	3	1
Ruiru_KEN	Lempira	1	1
Ruiru_KEN	Lempira	2	1.17308
Ruiru_KEN	Lempira	3	1.01667
Ruiru_KEN	Marsellesa	1	1.46875
Ruiru_KEN	Marsellesa	2	2.00833
Ruiru_KEN	Marsellesa	3	2.28125
Ruiru_KEN	Mundo_Novo379_19	1	2
Ruiru_KEN	Mundo_Novo379_19	2	1.91667
Ruiru_KEN	Mundo_Novo379_19	3	2
Ruiru_KEN	Oro_Azteca	1	1
Ruiru_KEN	Oro_Azteca	2	1.03333
Ruiru_KEN	Oro_Azteca	3	1.03333
Ruiru_KEN	Pacamara	1	3.58333
Ruiru_KEN	Pacamara	2	3.16667
Ruiru_KEN	Pacamara	3	2.625
Ruiru_KEN	Parainema	1	1.02
Ruiru_KEN	Parainema	2	1
Ruiru_KEN	Parainema	3	1.23333
Ruiru_KEN	Paraiso	1	1
Ruiru_KEN	Paraiso	2	1
Ruiru_KEN	Paraiso	3	1
Ruiru_KEN	Ruiru11	1	1
Ruiru_KEN	Ruiru11	2	1
Ruiru_KEN	Ruiru11	3	1
Ruiru_KEN	S4808	1	1
Ruiru_KEN	S4808	2	1
Ruiru_KEN	S4808	3	1.0625
Ruiru_KEN	s.795	1	1
Ruiru_KEN	s.795	2	1
Ruiru_KEN	s.795	3	1.125
Ruiru_KEN	SL28	1	3.31667
Ruiru_KEN	SL28	2	2.52778
Ruiru_KEN	SL28	3	2.62963
Ruiru_KEN	sln.5B	1	1
Ruiru_KEN	sln.5B	2	1
Ruiru_KEN	sln.5B	3	1.08333
Ruiru_KEN	sln.6	1	1
Ruiru_KEN	sln.6	2	1
Ruiru_KEN	sln.6	3	1.08333
SanAntonio_GTM	Batian	1	1
SanAntonio_GTM	Batian	2	1
SanAntonio_GTM	Batian	3	1
SanAntonio_GTM	Catigua_MG2	1	1
SanAntonio_GTM	Catigua_MG2	2	1
SanAntonio_GTM	Catigua_MG2	3	1
SanAntonio_GTM	Catuai_V_IAC144	1	1
SanAntonio_GTM	Catuai_V_IAC144	2	1
SanAntonio_GTM	Catuai_V_IAC144	3	1
SanAntonio_GTM	Col1	1	1
SanAntonio_GTM	Col1	2	1
SanAntonio_GTM	Col1	3	1
SanAntonio_GTM	Col2	1	1
SanAntonio_GTM	Col2	2	1
SanAntonio_GTM	Col2	3	1
SanAntonio_GTM	EC15	1	1
SanAntonio_GTM	EC15	2	1
SanAntonio_GTM	EC15	3	1
SanAntonio_GTM	EC16	1	1
SanAntonio_GTM	EC16	2	1
SanAntonio_GTM	EC16	3	1
SanAntonio_GTM	H1Centroamericano	1	1
SanAntonio_GTM	H1Centroamericano	2	1
SanAntonio_GTM	H1Centroamericano	3	1
SanAntonio_GTM	IPR103	1	1
SanAntonio_GTM	IPR103	2	1
SanAntonio_GTM	IPR103	3	1
SanAntonio_GTM	IPR107	1	1
SanAntonio_GTM	IPR107	2	1
SanAntonio_GTM	IPR107	3	1
SanAntonio_GTM	K7	1	1.6
SanAntonio_GTM	K7	2	2
SanAntonio_GTM	K7	3	1.1
SanAntonio_GTM	Lempira	1	1
SanAntonio_GTM	Lempira	2	1
SanAntonio_GTM	Lempira	3	1
SanAntonio_GTM	Marsellesa	1	1
SanAntonio_GTM	Marsellesa	2	1
SanAntonio_GTM	Marsellesa	3	1
SanAntonio_GTM	Mundo_Novo379_19	1	1
SanAntonio_GTM	Mundo_Novo379_19	2	1
SanAntonio_GTM	Mundo_Novo379_19	3	1
SanAntonio_GTM	Oro_Azteca	1	1
SanAntonio_GTM	Oro_Azteca	2	1
SanAntonio_GTM	Oro_Azteca	3	1
SanAntonio_GTM	Pacamara	1	1
SanAntonio_GTM	Pacamara	2	1
SanAntonio_GTM	Pacamara	3	1
SanAntonio_GTM	Paraiso	1	1
SanAntonio_GTM	Paraiso	2	1.15
SanAntonio_GTM	Paraiso	3	1
SanAntonio_GTM	Ruiru11	1	1
SanAntonio_GTM	Ruiru11	2	1
SanAntonio_GTM	Ruiru11	3	1
SanAntonio_GTM	S4808	1	1
SanAntonio_GTM	S4808	2	1.05
SanAntonio_GTM	S4808	3	1
SanAntonio_GTM	s.795	1	1
SanAntonio_GTM	s.795	2	1
SanAntonio_GTM	s.795	3	1
SanAntonio_GTM	SL28	1	2.15
SanAntonio_GTM	SL28	2	1.6
SanAntonio_GTM	SL28	3	1.25
SanAntonio_GTM	sln.5B	1	1
SanAntonio_GTM	sln.5B	2	1
SanAntonio_GTM	sln.5B	3	1
SanAntonio_GTM	sln.6	1	1
SanAntonio_GTM	sln.6	2	1
SanAntonio_GTM	sln.6	3	1
SanIgnacio_PER	Batian	1	2.5
SanIgnacio_PER	Batian	2	2.66667
SanIgnacio_PER	Batian	3	2.16667
SanIgnacio_PER	Catigua_MG2	1	1.16667
SanIgnacio_PER	Catigua_MG2	2	1.16667
SanIgnacio_PER	Catigua_MG2	3	1.16667
SanIgnacio_PER	Catuai_V_IAC144	1	2.83333
SanIgnacio_PER	Catuai_V_IAC144	2	3
SanIgnacio_PER	Catuai_V_IAC144	3	2.83333
SanIgnacio_PER	Col1	1	2.2
SanIgnacio_PER	Col1	2	1.4
SanIgnacio_PER	Col1	3	1.6
SanIgnacio_PER	Col2	1	1.16667
SanIgnacio_PER	Col2	2	1.66667
SanIgnacio_PER	Col2	3	1.16667
SanIgnacio_PER	Col3	1	1
SanIgnacio_PER	Col3	2	1
SanIgnacio_PER	Col3	3	1
SanIgnacio_PER	Col4	1	1
SanIgnacio_PER	Col4	2	1
SanIgnacio_PER	Col4	3	1
SanIgnacio_PER	EC16	1	1
SanIgnacio_PER	EC16	2	1
SanIgnacio_PER	EC16	3	1
SanIgnacio_PER	Geisha	1	2.83333
SanIgnacio_PER	Geisha	2	3.16667
SanIgnacio_PER	Geisha	3	3
SanIgnacio_PER	H1Centroamericano	1	1
SanIgnacio_PER	H1Centroamericano	2	1
SanIgnacio_PER	H1Centroamericano	3	1
SanIgnacio_PER	IPR103	1	2.16667
SanIgnacio_PER	IPR103	2	1.83333
SanIgnacio_PER	IPR103	3	1.66667
SanIgnacio_PER	IPR107	1	1
SanIgnacio_PER	IPR107	2	1.5
SanIgnacio_PER	IPR107	3	1
SanIgnacio_PER	K7	1	2.5
SanIgnacio_PER	K7	2	3
SanIgnacio_PER	K7	3	3.16667
SanIgnacio_PER	Lempira	1	1.5
SanIgnacio_PER	Lempira	2	2
SanIgnacio_PER	Lempira	3	1.83333
SanIgnacio_PER	Marsellesa	1	1.16667
SanIgnacio_PER	Marsellesa	2	1.16667
SanIgnacio_PER	Marsellesa	3	1.16667
SanIgnacio_PER	Mundo_Novo379_19	1	2.5
SanIgnacio_PER	Mundo_Novo379_19	2	2.66667
SanIgnacio_PER	Mundo_Novo379_19	3	2.66667
SanIgnacio_PER	Oro_Azteca	1	2
SanIgnacio_PER	Oro_Azteca	2	1.83333
SanIgnacio_PER	Oro_Azteca	3	2.2
SanIgnacio_PER	Pacamara	1	3.33333
SanIgnacio_PER	Pacamara	2	3.5
SanIgnacio_PER	Pacamara	3	4
SanIgnacio_PER	Parainema	1	1
SanIgnacio_PER	Parainema	2	1
SanIgnacio_PER	Parainema	3	1
SanIgnacio_PER	Paraiso	1	1.66667
SanIgnacio_PER	Paraiso	2	1.66667
SanIgnacio_PER	Paraiso	3	1.66667
SanIgnacio_PER	Ruiru11	1	1
SanIgnacio_PER	Ruiru11	2	1
SanIgnacio_PER	Ruiru11	3	1
SanIgnacio_PER	S4808	1	2.33333
SanIgnacio_PER	S4808	2	1.33333
SanIgnacio_PER	S4808	3	1.66667
SanIgnacio_PER	s.795	1	1.66667
SanIgnacio_PER	s.795	2	1.16667
SanIgnacio_PER	s.795	3	1.16667
SanIgnacio_PER	sln.5B	1	1.66667
SanIgnacio_PER	sln.5B	2	1.66667
SanIgnacio_PER	sln.5B	3	1.66667
SanIgnacio_PER	sln.6	1	1.33333
SanIgnacio_PER	sln.6	2	1
SanIgnacio_PER	sln.6	3	1
Sumatra_IDN	AB3	1	1.81481
Sumatra_IDN	AB3	2	1.93333
Sumatra_IDN	AB3	3	2.41481
Sumatra_IDN	Catigua_MG2	1	1.41111
Sumatra_IDN	Catigua_MG2	2	1.23704
Sumatra_IDN	Catigua_MG2	3	1.53333
Sumatra_IDN	Catuai_V_IAC144	1	2.52963
Sumatra_IDN	Catuai_V_IAC144	2	1.76667
Sumatra_IDN	Catuai_V_IAC144	3	1.96667
Sumatra_IDN	Col2	1	1.46667
Sumatra_IDN	Col2	2	1.51667
Sumatra_IDN	Col2	3	1.86667
Sumatra_IDN	Col3	1	1.7
Sumatra_IDN	Col3	2	1.86667
Sumatra_IDN	Col3	3	2
Sumatra_IDN	Col4	1	1.36667
Sumatra_IDN	Col4	2	1.66667
Sumatra_IDN	Col4	3	1.4
Sumatra_IDN	EC16	1	1.03333
Sumatra_IDN	EC16	2	1.2
Sumatra_IDN	EC16	3	1.2
Sumatra_IDN	Geisha	1	1.43333
Sumatra_IDN	Geisha	2	2.27778
Sumatra_IDN	Geisha	3	2.86667
Sumatra_IDN	H1Centroamericano	1	1.5
Sumatra_IDN	H1Centroamericano	2	1.43333
Sumatra_IDN	H1Centroamericano	3	1.43333
Sumatra_IDN	IPR107	1	1.33333
Sumatra_IDN	IPR107	2	1.33333
Sumatra_IDN	IPR107	3	1.26667
Sumatra_IDN	K7	1	1.86667
Sumatra_IDN	K7	2	1.96667
Sumatra_IDN	K7	3	2.86667
Sumatra_IDN	Kartika1	1	2.36667
Sumatra_IDN	Kartika1	2	2.66667
Sumatra_IDN	Kartika1	3	2.26667
Sumatra_IDN	Mundo_Novo379_19	1	2
Sumatra_IDN	Mundo_Novo379_19	2	2.43333
Sumatra_IDN	Mundo_Novo379_19	3	2.96667
Sumatra_IDN	Pacamara	1	2.63333
Sumatra_IDN	Pacamara	2	1.95
Sumatra_IDN	Pacamara	3	1.83333
Sumatra_IDN	Paraiso	1	1.7037
Sumatra_IDN	Paraiso	2	1.81111
Sumatra_IDN	Paraiso	3	1.39048
Sumatra_IDN	S4808	1	1.16667
Sumatra_IDN	S4808	2	1.1
Sumatra_IDN	S4808	3	1.33333
Sumatra_IDN	s.795	1	2.16667
Sumatra_IDN	s.795	2	1.88095
Sumatra_IDN	s.795	3	1.5
Teocelo_MEX	Batian	1	1
Teocelo_MEX	Batian	2	1
Teocelo_MEX	Batian	3	1.5
Teocelo_MEX	Catuai_V_IAC144	1	2
Teocelo_MEX	Catuai_V_IAC144	2	1.5
Teocelo_MEX	Catuai_V_IAC144	3	2.5
Teocelo_MEX	IPR107	1	1
Teocelo_MEX	IPR107	2	1
Teocelo_MEX	IPR107	3	1
Teocelo_MEX	Kartika1	1	1.5
Teocelo_MEX	Kartika1	2	1
Teocelo_MEX	Kartika1	3	1
Teocelo_MEX	Lempira	1	1.5
Teocelo_MEX	Lempira	2	2
Teocelo_MEX	Lempira	3	2
Teocelo_MEX	Marsellesa	1	1.5
Teocelo_MEX	Marsellesa	2	1.5
Teocelo_MEX	Marsellesa	3	1.5
Teocelo_MEX	Mundo_Novo379_19	1	1
Teocelo_MEX	Mundo_Novo379_19	2	1
Teocelo_MEX	Mundo_Novo379_19	3	1.5
Teocelo_MEX	Oro_Azteca	1	3
Teocelo_MEX	Oro_Azteca	2	1
Teocelo_MEX	Oro_Azteca	3	1
Teocelo_MEX	Pacamara	1	3
Teocelo_MEX	Pacamara	2	1
Teocelo_MEX	Pacamara	3	2.5
Teocelo_MEX	Paraiso	1	1.5
Teocelo_MEX	Paraiso	2	1
Teocelo_MEX	Paraiso	3	1
Teocelo_MEX	S4808	1	2
Teocelo_MEX	S4808	2	1
Teocelo_MEX	S4808	3	1.5
Teocelo_MEX	SL28	1	3
Teocelo_MEX	SL28	2	2
Teocelo_MEX	SL28	3	1
Teocelo_MEX	sln.5B	1	1
Teocelo_MEX	sln.5B	2	1
Teocelo_MEX	sln.5B	3	1
Teocelo_MEX	sln.6	1	2
Teocelo_MEX	sln.6	2	1.5
Teocelo_MEX	sln.6	3	1.5
Toraja_IDN	AB3	1	2.99444
Toraja_IDN	AB3	2	2.98704
Toraja_IDN	AB3	3	2.91667
Toraja_IDN	Batian	1	2.33333
Toraja_IDN	Batian	2	2.55833
Toraja_IDN	Batian	3	2.55
Toraja_IDN	Catigua_MG2	1	1.81667
Toraja_IDN	Catigua_MG2	2	1.35
Toraja_IDN	Catigua_MG2	3	1.29074
Toraja_IDN	Catuai_V_IAC144	1	3.13333
Toraja_IDN	Catuai_V_IAC144	2	2.98889
Toraja_IDN	Catuai_V_IAC144	3	2.6619
Toraja_IDN	Col2	1	2.85
Toraja_IDN	Col2	2	2.60556
Toraja_IDN	Col2	3	2.39259
Toraja_IDN	Col3	1	2.7
Toraja_IDN	Col3	2	2.96667
Toraja_IDN	Col3	3	3.12222
Toraja_IDN	Col4	1	2.4
Toraja_IDN	Col4	2	2.26667
Toraja_IDN	Col4	3	2.28333
Toraja_IDN	EC16	1	1.16667
Toraja_IDN	EC16	2	1.08704
Toraja_IDN	EC16	3	1.03333
Toraja_IDN	Geisha	1	3.00556
Toraja_IDN	Geisha	2	2.52222
Toraja_IDN	Geisha	3	2.84444
Toraja_IDN	H1Centroamericano	1	2.69444
Toraja_IDN	H1Centroamericano	2	2.8
Toraja_IDN	H1Centroamericano	3	2.65238
Toraja_IDN	IPR103	1	2.475
Toraja_IDN	IPR103	2	2.32222
Toraja_IDN	IPR103	3	2.05
Toraja_IDN	IPR107	1	1.78333
Toraja_IDN	IPR107	2	1.9
Toraja_IDN	IPR107	3	1.91667
Toraja_IDN	K7	1	1.83333
Toraja_IDN	K7	2	1.98333
Toraja_IDN	K7	3	2.33333
Toraja_IDN	Kartika1	1	2.23333
Toraja_IDN	Kartika1	2	1.91667
Toraja_IDN	Kartika1	3	2.1125
Toraja_IDN	Mundo_Novo379_19	1	3.58333
Toraja_IDN	Mundo_Novo379_19	2	3.3
Toraja_IDN	Mundo_Novo379_19	3	2.82222
Toraja_IDN	Pacamara	1	3.66667
Toraja_IDN	Pacamara	2	2.26667
Toraja_IDN	Pacamara	3	1.86
Toraja_IDN	Parainema	1	2.3
Toraja_IDN	Parainema	2	1.8
Toraja_IDN	Parainema	3	2.2
Toraja_IDN	Paraiso	1	2.43519
Toraja_IDN	Paraiso	2	2.1125
Toraja_IDN	Paraiso	3	1.85
Toraja_IDN	S4808	1	1.7125
Toraja_IDN	S4808	2	1.27222
Toraja_IDN	S4808	3	2.15833
Toraja_IDN	s.795	1	2.5
Toraja_IDN	s.795	2	2
Toraja_IDN	s.795	3	1.7
Toraja_IDN	sln.6	1	2.08
Toraja_IDN	sln.6	2	1.3619
Toraja_IDN	sln.6	3	1.325
